# Supplementary material for: Cross-cultural dataset for the evolution of religion and morality project
Source: Sci Data. 2016 Nov 8;3:160099. doi: 10.1038/sdata.2016.99 (PMC5100682; doi:10.1038/sdata.2016.99)
Supplement: Supplementary file 1 [file sdata201699-isa1.zip]

Archive with 3 entries (3 files):
- i_Investigation.txt
- s_study_Purzycki.txt
- a_assay_Purzycki.txt
