# Supplementary material for: Cross-cultural dataset for the evolution of religion and morality project
Source: Sci Data. 2016 Nov 8;3:160099. doi: 10.1038/sdata.2016.99 (PMC5100682; doi:10.1038/sdata.2016.99)
Supplement: Supplementary file 1 [file sdata201699-isa1.zip › i_Investigation.txt]

# Investigation File generated for Scientific Data with Investigation File Authoring Tool version 0.1.0 on 03/10/2016 - This metadata file is CC0
ONTOLOGY SOURCE REFERENCE
Term Source Name	NCBITAXON	GAZ	OBI	NCIT	GO
Term Source File	http://data.bioontology.org/ontologies/NCBITAXON	http://data.bioontology.org/ontologies/GAZ	http://data.bioontology.org/ontologies/OBI	http://data.bioontology.org/ontologies/NCIT	http://data.bioontology.org/ontologies/GO
Term Source Version	2016AA	$Revision: 1.512 $	2014-08-18	16.05e	releases/2014-08-30
Term Source Description	National Center for Biotechnology Information (NCBI) Organismal Classification	Gazetteer	Ontology for Biomedical Investigations	National Cancer Institute Thesaurus	Gene Ontology
INVESTIGATION
Investigation Identifier
Investigation Title
Investigation Description
Investigation Submission Date
Investigation Public Release Date
INVESTIGATION PUBLICATIONS
Investigation PubMed ID
Investigation Publication DOI
Investigation Publication Author List
Investigation Publication Title
Investigation Publication Status
Investigation Publication Status Term Accession Number
Investigation Publication Status Term Source REF
INVESTIGATION CONTACTS
Investigation Person Last Name
Investigation Person Mid Initials
Investigation Person First Name
Investigation Person Address
Investigation Person Phone
Investigation Person Fax
Investigation Person Email
Investigation Person Affiliation
Investigation Person Roles
Investigation Person Roles Term Accession Number
Investigation Person Roles Term Source REF
STUDY
Study Identifier	10.1038/sdata.2016.99
Study Title	Cross-cultural dataset for the evolution of religion and morality project
Study Submission Date	19/07/2016
Study Public Release Date	08/11/2016
Study Description	http://www.nature.com/articles/sdata201699#abstract
Study File Name	s_study_Purzycki.txt
Comment[Subject Keywords]	//;//
Comment[Manuscript Licence]	CC BY-4.0
Comment[Experimental Metadata Licence]	CC0
Comment[Supplementary Information File Name]	
Comment[Supplementary Information File Type]	x-zip-compressed
Comment[Supplementary Information File URL]	http://www.nature.com/articles/sdata201699#supplementary-information
Comment[Data Repository]	Harvard Dataverse;Harvard Dataverse
Comment[Data Record Accession]	doi:10.7910/DVN/ERKCLS;doi:10.7910/DVN/RT5JTV
Comment[Data Record URI]	https://doi.org/10.7910/DVN/ERKCLS;https://doi.org/10.7910/DVN/RT5JTV
STUDY DESIGN DESCRIPTORS
Study Design Type	parallel group design
Study Design Type Term Accession Number	OBI:0500006
Study Design Type Term Source REF	OBI
STUDY PUBLICATIONS
Study PubMed ID	""
Study Publication DOI	doi:10.1038/nature16980
Study Publication Author List	""
Study Publication Title	""
Study Publication Status	published
Study Publication Status Term Accession Number	
Study Publication Status Term Source REF	
STUDY FACTORS
Study Factor Name	moralistic deity	local deity
Study Factor Type	Religious Group	Belief System
Study Factor Type Term Accession Number	NCIT:C103282	NCIT:C16330
Study Factor Type Term Source REF	NCIT	NCIT
STUDY ASSAYS
Study Assay Measurement Type	social behavior
Study Assay Measurement Type Term Accession Number	GO:0035176
Study Assay Measurement Type Term Source REF	GO
Study Assay Technology Type	Socioeconomics
Study Assay Technology Type Term Accession Number	NCIT:C19244
Study Assay Technology Type Term Source REF	NCIT
Study Assay Technology Platform	""
Study Assay File Name	a_assay_Purzycki.txt
STUDY PROTOCOLS
Study Protocol Name	Participants	Experimental Conditions	Data Sets
Study Protocol Type	participant under investigation role	protocol	information processor function
Study Protocol Type Term Accession Number	OBI:0000097	OBI:0000272	OBI:0000392
Study Protocol Type Term Source REF	OBI	OBI	OBI
Study Protocol Description			
Study Protocol URI	""	""	""
Study Protocol Version			
Study Protocol Parameters Name	""	sampling method	""
Study Protocol Parameters Name Term Accession Number	""	""	""
Study Protocol Parameters Name Term Source REF	""	""	""
Study Protocol Components Name	""	""	""
Study Protocol Components Type	""	""	""
Study Protocol Components Type Term Accession Number	""	""	""
Study Protocol Components Type Term Source REF	""	""	""
STUDY CONTACTS
Study Person Last Name	Purzycki	Apicella	Atkinson	Cohen	McNamara	Willard	Xygalatas	Norenzayan	Henrich
Study Person First Name	Benjamin Grant	Coren	Quentin D.	Emma	Rita Anne	Aiyana K.	Dimitris	Ara	Joseph
Study Person Mid Initials									
Study Person Email	benjamin_purzycki@eva.mpg.de	""	""	""	""	""	""	""	""
Study Person Phone									
Study Person Fax									
Study Person Address									
Study Person Affiliation	Department of Human Behavior, Ecology, and Culture, Max Planck Institute for Evolutionary Anthropology, Deutscher Platz 6, Leipzig 04103, Germany	Department of Psychology, University of Pennsylvania, Solomon Laboratories, 3720 Walnut Street, Philadelphia, Pennsylvania 19104-6241, USA	School of Psychology, University of Auckland, Human Sciences Building—East, Level 5, Room 201E-523, 10 Symonds St, Auckland 1010, New Zealand	Institute of Cognitive and Evolutionary Anthropology, University of Oxford, 64 Banbury Road, Oxford OX2 6PN, UK	Department of Psychology, University of British Columbia, 2136 West Mall, Vancouver, British Columbia, Canada V6T 1Z4	Culture, and Development Laboratory, Department of Psychology, The University of Texas at Austin, 1 University Station #A8000, Austin, Texas 78712-0187, USA	Department of Anthropology, University of Connecticut, 354 Mansfield Road Unit 1176, Storrs, Connecticut 06029, USA	Department of Psychology, University of British Columbia, 2136 West Mall, Vancouver, British Columbia, Canada V6T 1Z4	Department of Psychology, University of British Columbia, 2136 West Mall, Vancouver, British Columbia, Canada V6T 1Z4
Study Person Roles									
Study Person Roles Term Accession Number									
Study Person Roles Term Source REF									
Comment[Study Person ORCID]									
Comment[Funder]									
Comment[FundRef ID]									
Comment[Funder Term Source REF]									
Comment[Grant Identifier]									
