# Supplementary material for: Cross-cultural dataset for the evolution of religion and morality project
Source: Sci Data. 2016 Nov 8;3:160099. doi: 10.1038/sdata.2016.99 (PMC5100682; doi:10.1038/sdata.2016.99)
Supplement: Supplementary file 1 [file sdata201699-isa1.zip › s_study_Purzycki.txt]

Source Name	Characteristics[organism]	Term Source REF	Term Accession Number	Characteristics[geographical location]	Term Source REF	Term Accession Number	Protocol REF	Comment[study language]	Comment[number of participants]	Sample Name	Factor Value[moralistic deity]	Factor Value[local deity]
Coastal and Inland Tanna Island, Vanuatu	Homo sapiens	NCBITAXON	NCBITaxon:9606	Tanna Island	GAZ	GAZ:00016229	Participants	Bislama	44	Coastal Tanna	Christian God	Garden Spirit (Tupunus)
Coastal and Inland Tanna Island, Vanuatu	Homo sapiens	NCBITAXON	NCBITaxon:9606	Tanna Island	GAZ	GAZ:00016229	Participants	Navhal	76	Inland Tanna	Kalpapan (Traditional)	Garden Spirit (Tupunus)
Hadzaland, Tanzania	Homo sapiens	NCBITAXON	NCBITaxon:9606	Tanzania	GAZ	GAZ:00001103	Participants	Hadzane and Swahili	68	Hadza	Celestial Figure (Haine)	Sun (Ishoko)
Lovu, Fiji	Homo sapiens	NCBITAXON	NCBITaxon:9606	Viti Levu Island	GAZ	GAZ:00016373	Participants	Fiji-Hindi and English	76	Lovu	Hindu Bhagwan
Pointe aux Piments, Mauritius	Homo sapiens	NCBITAXON	NCBITaxon:9606	Mauritius	GAZ	GAZ:00003745	Participants	Mauritian Creole	94	Mauritius	Hindu Shiva	Spirit/Soul/Ghost (Nam)
Pesqueiro, Brazil	Homo sapiens	NCBITAXON	NCBITaxon:9606	Brazil	GAZ	GAZ:00002828	Participants	Portuguese	77	Pesqueiro	Christian God	Virgin Mary
Kyzyl, Tyva Republic	Homo sapiens	NCBITAXON	NCBITaxon:9606	Kyzyl	GAZ	GAZ:00035322	Participants	Tyvan	81	Tyva Republic	Buddha-Burgan	Spirit-Masters (Cher eezi)
Yasawa, Fiji	Homo sapiens	NCBITAXON	NCBITaxon:9606	Yasawa Island	GAZ	GAZ:00016480	Participants	Bauan	75	Yasawa	Christian God	Ancestor Spirits (Kalou-vu)
