# Supplementary material for: Cross-cultural dataset for the evolution of religion and morality project
Source: Sci Data. 2016 Nov 8;3:160099. doi: 10.1038/sdata.2016.99 (PMC5100682; doi:10.1038/sdata.2016.99)
Supplement: Supplementary file 1 [file sdata201699-isa1.zip › a_assay_Purzycki.txt]

Sample Name	Protocol REF	Parameter Value[sampling method]	Assay Name	Raw Data File	Comment[Data Repository]	Comment[Data Record Accession]	Comment[Data Record URI]	Protocol REF	Derived Data File	Comment[Data Repository]	Comment[Data Record Accession]	Comment[Data Record URI]	Factor Value[moralistic deity]	Factor Value[local deity]
Coastal Tanna	Experimental Conditions	Cluster sampling (census)	Coastal Tanna	doi:10.7910/DVN/ERKCLS	Harvard Dataverse	doi:10.7910/DVN/ERKCLS	https://doi.org/10.7910/DVN/ERKCLS						Christian God	Garden Spirit (Tupunus)
Inland Tanna	Experimental Conditions	Entire community	Inland Tanna	doi:10.7910/DVN/ERKCLS	Harvard Dataverse	doi:10.7910/DVN/ERKCLS	https://doi.org/10.7910/DVN/ERKCLS						Kalpapan (Traditional)	Garden Spirit (Tupunus)
Hadza	Experimental Conditions	Entire camps	Hadza	doi:10.7910/DVN/ERKCLS	Harvard Dataverse	doi:10.7910/DVN/ERKCLS	https://doi.org/10.7910/DVN/ERKCLS	Data Sets	doi:10.7910/DVN/RT5JTV	Harvard Dataverse	doi:10.7910/DVN/RT5JTV	https://doi.org/10.7910/DVN/RT5JTV	Celestial Figure (Haine)	Sun (Ishoko)
Lovu	Experimental Conditions	Door-to-door	Lovu	doi:10.7910/DVN/ERKCLS	Harvard Dataverse	doi:10.7910/DVN/ERKCLS	https://doi.org/10.7910/DVN/ERKCLS						Hindu Bhagwan
Mauritius	Experimental Conditions	Random sampling (street)	Mauritius	doi:10.7910/DVN/ERKCLS	Harvard Dataverse	doi:10.7910/DVN/ERKCLS	https://doi.org/10.7910/DVN/ERKCLS						Hindu Shiva	Spirit/Soul/Ghost (Nam)
Pesqueiro	Experimental Conditions	Random sampling (census)	Pesqueiro	doi:10.7910/DVN/ERKCLS	Harvard Dataverse	doi:10.7910/DVN/ERKCLS	https://doi.org/10.7910/DVN/ERKCLS						Christian God	Virgin Mary
Tyva Republic	Experimental Conditions	Random/chain sampling (street)	Tyva Republic	doi:10.7910/DVN/ERKCLS	Harvard Dataverse	doi:10.7910/DVN/ERKCLS	https://doi.org/10.7910/DVN/ERKCLS						Buddha-Burgan	Spirit-Masters (Cher eezi)
Yasawa	Experimental Conditions	Door-to-door (cluster)	Yasawa	doi:10.7910/DVN/ERKCLS	Harvard Dataverse	doi:10.7910/DVN/ERKCLS	https://doi.org/10.7910/DVN/ERKCLS						Christian God	Ancestor Spirits (Kalou-vu)
